# Supplementary material for: Interaction of Bdellovibrio bacteriovorus with Gram-Negative and Gram-Positive Bacteria in Dual Species and Polymicrobial Communities
Source: Microorganisms. 2022 Apr 9;10(4):793. doi: 10.3390/microorganisms10040793 (PMC9025206; doi:10.3390/microorganisms10040793)
Supplement: Supplementary file 1 [file microorganisms-10-00793-s001.zip]

Archive with 1 entries (1 files):
- microorganisms-1622513-supplementary.pdf
